# Supplementary material for: Construction and Validation of the Positive Mental Health Literacy Assessment Scale in Adults
Source: Int J Environ Res Public Health. 2023 Jul 18;20(14):6391. doi: 10.3390/ijerph20146391 (PMC10379995; doi:10.3390/ijerph20146391)
Supplement: Supplementary file 1 [file ijerph-20-06391-s001.zip]

Archive with 1 entries (1 files):
- ijerph-2358252-supplementary.pdf
